# Supplementary material for: Analyses of single nucleotide polymorphisms identified by ddRAD-seq reveal genetic structure of tea germplasm and Japanese landraces for tea breeding
Source: PLoS One. 2019 Aug 8;14(8):e0220981. doi: 10.1371/journal.pone.0220981 (PMC6687169; doi:10.1371/journal.pone.0220981)
Supplement: S1 Table — (XLSX) [file pone.0220981.s001.xlsx]

## Sheet: S1 Table
S1 Table The List and ancestral components in structure analysis of all tea accessions in this study
					Ancestral components
Accessions	Origin	Sub species	Status	Cultivation sites	Group1	Group2	Group3	Belongimg group	Proportion missing of genotyping
Yabukita	Japan	Japanese var. sinensis	Landrace	Tea Research Center, Shizuoka Prefectural Research Institute of Agriculture and Forestry	0	0	1	Group1	0.0517064
Makinoharawase	Japan	Japanese var. sinensis	Landrace	Tea Research Center, Shizuoka Prefectural Research Institute of Agriculture and Forestry	0.9176	0.0003	0.0821	Group2	0.159091
Sayamamidori	Japan	Japanese var. sinensis	Landrace	Tea Research Center, Shizuoka Prefectural Research Institute of Agriculture and Forestry	0.7686	0.0003	0.2311	Group2	0.173066
Asatsuyu	Japan	Japanese var. sinensis	Landrace	Tea Research Center, Shizuoka Prefectural Research Institute of Agriculture and Forestry	0.7698	0.0004	0.2298	Group2	0.23529
Okumusashi	Japan	Japanese var. sinensis	Improved cultivar	Tea Research Center, Shizuoka Prefectural Research Institute of Agriculture and Forestry	0.6827	0.155	0.1623	Group2	0.104737
Hatsumidori	Japan	Japanese var. sinensis	Landrace	Tea Research Center, Shizuoka Prefectural Research Institute of Agriculture and Forestry	0.8169	0.0003	0.1828	Group2	0.162033
Yaeho	Japan	Japanese var. sinensis	Landrace	Tea Research Center, Shizuoka Prefectural Research Institute of Agriculture and Forestry	0.4454	0.4902	0.0643	Group3	0.613636
Natsumidori	Japan	Japanese var. sinensis	Landrace	Tea Research Center, Shizuoka Prefectural Research Institute of Agriculture and Forestry	0.9131	0.0003	0.0866	Group2	0.178141
Yamatomidori	Japan	Japanese var. sinensis	Landrace	Tea Research Center, Shizuoka Prefectural Research Institute of Agriculture and Forestry	0.5092	0.3827	0.1081	Group2	0.315387
Meiryoku	Japan	Japanese var. sinensis	Improved cultivar	Tea Research Center, Shizuoka Prefectural Research Institute of Agriculture and Forestry	0.0702	0.1995	0.7302	Group1	0.22514
Okuyutaka	Japan	Japanese var. sinensis	Improved cultivar	Tea Research Center, Shizuoka Prefectural Research Institute of Agriculture and Forestry	0.3569	0.1174	0.5257	Group1	0.0698735
Toyoka	Japan	Japanese var. sinensis	Improved cultivar	Tea Research Center, Shizuoka Prefectural Research Institute of Agriculture and Forestry	0.3994	0.0003	0.6003	Group1	0.0580318
Okumidori	Japan	Japanese var. sinensis	Improved cultivar	Tea Research Center, Shizuoka Prefectural Research Institute of Agriculture and Forestry	0.1431	0.2004	0.6564	Group1	0.0955428
Sayamakaori	Japan	Japanese var. sinensis	Landrace	Tea Research Center, Shizuoka Prefectural Research Institute of Agriculture and Forestry	0.0245	0.3017	0.6738	Group1	0.0499412
Kanayamidori	Japan	Japanese var. sinensis	Improved cultivar	Tea Research Center, Shizuoka Prefectural Research Institute of Agriculture and Forestry	0.2058	0	0.7942	Group1	0.131215
Minamisayaka	Japan	Japanese var. sinensis	Improved cultivar	Tea Research Center, Shizuoka Prefectural Research Institute of Agriculture and Forestry	0.2593	0.1892	0.5515	Group1	0.0940718
Minamikaori	Japan	Japanese var. sinensis	Improved cultivar	Tea Research Center, Shizuoka Prefectural Research Institute of Agriculture and Forestry	0.0149	0.2945	0.6906	Group1	0.0917182
Minekaori	Japan	Japanese var. sinensis	Improved cultivar	Tea Research Center, Shizuoka Prefectural Research Institute of Agriculture and Forestry	0.0803	0.2393	0.6804	Group1	0.130406
Syunmei	Japan	Japanese var. sinensis	Improved cultivar	Tea Research Center, Shizuoka Prefectural Research Institute of Agriculture and Forestry	0.5352	0.0707	0.3941	Group2	0.0561194
Fukumidori	Japan	Japanese var. sinensis	Improved cultivar	Tea Research Center, Shizuoka Prefectural Research Institute of Agriculture and Forestry	0.218	0.1316	0.6504	Group1	0.0556046
Tsuyuhikari	Japan	Japanese var. sinensis	Improved cultivar	Tea Research Center, Shizuoka Prefectural Research Institute of Agriculture and Forestry	0.6286	0.1674	0.204	Group2	0.0647249
Kosyun	Japan	Japanese var. sinensis	Improved cultivar	Tea Research Center, Shizuoka Prefectural Research Institute of Agriculture and Forestry	0.1134	0.1094	0.7772	Group1	0.074875
Marishi	Japan	Japanese var. sinensis	Landrace	Tea Research Center, Shizuoka Prefectural Research Institute of Agriculture and Forestry	0.5733	0.3388	0.0879	Group2	0.163651
Harumidori	Japan	Japanese var. sinensis	Improved cultivar	Tea Research Center, Shizuoka Prefectural Research Institute of Agriculture and Forestry	0.129	0	0.871	Group1	0.07208
Fusyun	Japan	Japanese var. sinensis	Improved cultivar	Tea Research Center, Shizuoka Prefectural Research Institute of Agriculture and Forestry	0.186	0.2532	0.5608	Group1	0.0578847
Yamakai	Japan	Japanese var. sinensis	Landrace	Tea Research Center, Shizuoka Prefectural Research Institute of Agriculture and Forestry	0.2282	0.122	0.6498	Group1	0.0753898
Yutakamidori	Japan	Japanese var. sinensis	Landrace	Tea Research Center, Shizuoka Prefectural Research Institute of Agriculture and Forestry	0.4608	0.3587	0.1805	Group2	0.0933363
Fujimidori	Japan	Japanese var. sinensis	Improved cultivar	Tea Research Center, Shizuoka Prefectural Research Institute of Agriculture and Forestry	0.3792	0.5215	0.0993	Group3	0.116284
Surugawase	Japan	Japanese var. sinensis	Landrace	Tea Research Center, Shizuoka Prefectural Research Institute of Agriculture and Forestry	0.1219	0.129	0.7491	Group1	0.141071
Horyoku	NA	Assam hybrids	Improved cultivar	Tea Research Center, Shizuoka Prefectural Research Institute of Agriculture and Forestry	0.0674	0.9313	0.0013	Group3	0.0700941
Saemidori	Japan	Japanese var. sinensis	Improved cultivar	Tea Research Center, Shizuoka Prefectural Research Institute of Agriculture and Forestry	0.2786	0.0003	0.7211	Group1	0.0622977
Yamanoibuki	Japan	Japanese var. sinensis	Landrace	Tea Research Center, Shizuoka Prefectural Research Institute of Agriculture and Forestry	0.1157	0.1416	0.7426	Group1	0.127464
Sawamizuka	Japan	Japanese var. sinensis	Improved cultivar	Tea Research Center, Shizuoka Prefectural Research Institute of Agriculture and Forestry	0.0958	0.2403	0.6639	Group1	0.0707561
Okuhikari	Japan	Japanese var. sinensis	Improved cultivar	Tea Research Center, Shizuoka Prefectural Research Institute of Agriculture and Forestry	0.0011	0.3344	0.6645	Group1	0.0482495
Ooiwase	Japan	Japanese var. sinensis	Improved cultivar	Tea Research Center, Shizuoka Prefectural Research Institute of Agriculture and Forestry	0.1417	0.2229	0.6353	Group1	0.0808326
Kurasawa	Japan	Japanese var. sinensis	Landrace	Tea Research Center, Shizuoka Prefectural Research Institute of Agriculture and Forestry	0.0003	0.3153	0.6844	Group1	0.0739924
Fujikaori	NA	Assam hybrids	Improved cultivar	Tea Research Center, Shizuoka Prefectural Research Institute of Agriculture and Forestry	0.001	0.3477	0.6513	Group1	0.0928214
Ujihikari	Japan	Japanese var. sinensis	Landrace	Tea Research Center, Shizuoka Prefectural Research Institute of Agriculture and Forestry	0.8565	0.0003	0.1432	Group2	0.110032
Himemidori	Japan	Japanese var. sinensis	Landrace	Tea Research Center, Shizuoka Prefectural Research Institute of Agriculture and Forestry	0.836	0.0002	0.1638	Group2	0.064872
Kyoumidori	Japan	Japanese var. sinensis	Landrace	Tea Research Center, Shizuoka Prefectural Research Institute of Agriculture and Forestry	0.8087	0.0016	0.1897	Group2	0.0664901
Asagiri	Japan	Japanese var. sinensis	Landrace	Tea Research Center, Shizuoka Prefectural Research Institute of Agriculture and Forestry	0.9197	0.0003	0.08	Group2	0.0529568
Inaguchi	Japan	Japanese var. sinensis	Landrace	Tea Research Center, Shizuoka Prefectural Research Institute of Agriculture and Forestry	0.0002	0.425	0.5748	Group1	0.0865696
Samidori	Japan	Japanese var. sinensis	Landrace	Tea Research Center, Shizuoka Prefectural Research Institute of Agriculture and Forestry	0.7844	0.0003	0.2153	Group2	0.0548691
Ujimidori	Japan	Japanese var. sinensis	Landrace	Tea Research Center, Shizuoka Prefectural Research Institute of Agriculture and Forestry	0.8232	0.0008	0.176	Group2	0.0541336
Komakage	Japan	Japanese var. sinensis	Landrace	Tea Research Center, Shizuoka Prefectural Research Institute of Agriculture and Forestry	0.8254	0.0008	0.1738	Group2	0.0455281
Gokou	Japan	Japanese var. sinensis	Landrace	Tea Research Center, Shizuoka Prefectural Research Institute of Agriculture and Forestry	0.8014	0.0003	0.1983	Group2	0.100029
Asahi	Japan	Japanese var. sinensis	Landrace	Tea Research Center, Shizuoka Prefectural Research Institute of Agriculture and Forestry	0.7846	0.0003	0.2151	Group2	0.0792145
Unkai	Japan	Japanese var. sinensis	Improved cultivar	Tea Research Center, Shizuoka Prefectural Research Institute of Agriculture and Forestry	0.0496	0.9455	0.0049	Group3	0.263019
Yamanami	China	Exotic var. sinensis	Improved cultivar	Tea Research Center, Shizuoka Prefectural Research Institute of Agriculture and Forestry	0.4255	0.4639	0.1105	Group3	0.0581789
Izumi	NA	Assam hybrids	Improved cultivar	Tea Research Center, Shizuoka Prefectural Research Institute of Agriculture and Forestry	0.3764	0.56	0.0636	Group3	0.0609003
Takachiho	Japan	Japanese var. sinensis	Landrace	Tea Research Center, Shizuoka Prefectural Research Institute of Agriculture and Forestry	0.8018	0.0008	0.1974	Group2	0.0539865
Tamamidori	Japan	Japanese var. sinensis	Landrace	Tea Research Center, Shizuoka Prefectural Research Institute of Agriculture and Forestry	0.7987	0.0003	0.201	Group2	0.150927
Benikaori	NA	Assam hybrids	Improved cultivar	Tea Research Center, Shizuoka Prefectural Research Institute of Agriculture and Forestry	0	1	0	Group3	0.104222
Akane	NA	Assam hybrids	Improved cultivar	Tea Research Center, Shizuoka Prefectural Research Institute of Agriculture and Forestry	0.3128	0.6827	0.0045	Group3	0.127758
Benitachiwase	NA	Assam hybrids	Improved cultivar	Tea Research Center, Shizuoka Prefectural Research Institute of Agriculture and Forestry	0.3271	0.5656	0.1073	Group3	0.0714181
Hatumomiji	NA	Assam hybrids	Improved cultivar	Tea Research Center, Shizuoka Prefectural Research Institute of Agriculture and Forestry	0.1865	0.8123	0.0012	Group3	0.0845102
Indo	NA	Assam hybrids	Improved cultivar	Tea Research Center, Shizuoka Prefectural Research Institute of Agriculture and Forestry	0.0017	0.9974	0.0009	Group3	0.0827449
Benihomare	NA	Assam hybrids	Improved cultivar	Tea Research Center, Shizuoka Prefectural Research Institute of Agriculture and Forestry	0.0002	0.9993	0.0005	Group3	0.0766402
Tadanishiki	NA	Assam hybrids	Improved cultivar	Tea Research Center, Shizuoka Prefectural Research Institute of Agriculture and Forestry	0.4731	0.4422	0.0848	Group2	0.0669315
Benitsukuba	Japan	Japanese var. sinensis	Landrace	Tea Research Center, Shizuoka Prefectural Research Institute of Agriculture and Forestry	0.772	0.1794	0.0486	Group2	0.0646514
Karabeni	China	Exotic var. sinensis	Improved cultivar	Tea Research Center, Shizuoka Prefectural Research Institute of Agriculture and Forestry	0.3887	0.4895	0.1218	Group3	0.0645778
Benihikari	NA	Assam hybrids	Improved cultivar	Tea Research Center, Shizuoka Prefectural Research Institute of Agriculture and Forestry	0.0036	0.9818	0.0146	Group3	0.0829656
Satsumabeni	NA	Assam hybrids	Improved cultivar	Tea Research Center, Shizuoka Prefectural Research Institute of Agriculture and Forestry	0.288	0.6345	0.0775	Group3	0.0842159
Benifuji	NA	Assam hybrids	Improved cultivar	Tea Research Center, Shizuoka Prefectural Research Institute of Agriculture and Forestry	0.2666	0.6957	0.0377	Group3	0.162254
Tohokucyazyu	Japan	Japanese var. sinensis	Landrace	Tea Research Center, Shizuoka Prefectural Research Institute of Agriculture and Forestry	0.8416	0.0022	0.1562	Group2	0.0531039
Abe1	Japan	Japanese var. sinensis	Landrace	Tea Research Center, Shizuoka Prefectural Research Institute of Agriculture and Forestry	0.4528	0.337	0.2102	Group2	0.104148
Sugiyamayaeho	Japan	Japanese var. sinensis	Landrace	Tea Research Center, Shizuoka Prefectural Research Institute of Agriculture and Forestry	0.9341	0.0003	0.0656	Group2	0.106943
Kyouryokutachiki	Japan	Japanese var. sinensis	Landrace	Tea Research Center, Shizuoka Prefectural Research Institute of Agriculture and Forestry	0.9711	0.0003	0.0286	Group2	0.065534
Koyakita	Japan	Japanese var. sinensis	Landrace	Tea Research Center, Shizuoka Prefectural Research Institute of Agriculture and Forestry	0.8294	0.0003	0.1703	Group2	0.0645778
Yagiwase	Japan	Japanese var. sinensis	Landrace	Tea Research Center, Shizuoka Prefectural Research Institute of Agriculture and Forestry	0.9205	0.0003	0.0792	Group2	0.0898794
Rokuhei	Japan	Japanese var. sinensis	Landrace	Tea Research Center, Shizuoka Prefectural Research Institute of Agriculture and Forestry	0.9948	0.0003	0.0049	Group2	0.0642101
Kanookute	Japan	Japanese var. sinensis	Landrace	Tea Research Center, Shizuoka Prefectural Research Institute of Agriculture and Forestry	0.9115	0.0007	0.0878	Group2	0.0670786
Sugimurawase	Japan	Japanese var. sinensis	Landrace	Tea Research Center, Shizuoka Prefectural Research Institute of Agriculture and Forestry	0.1477	0.8008	0.0515	Group3	0.0697999
Sugimuraokute	Japan	Japanese var. sinensis	Landrace	Tea Research Center, Shizuoka Prefectural Research Institute of Agriculture and Forestry	0.2468	0.7392	0.014	Group3	0.245072
Takizawawase	Japan	Japanese var. sinensis	Landrace	Tea Research Center, Shizuoka Prefectural Research Institute of Agriculture and Forestry	0.61	0.3131	0.0769	Group2	0.0723742
Shizuzai14	Japan	Japanese var. sinensis	Landrace	Tea Research Center, Shizuoka Prefectural Research Institute of Agriculture and Forestry	0.9061	0.0004	0.0935	Group2	0.12261
Shizuzai16	Japan	Japanese var. sinensis	Landrace	Tea Research Center, Shizuoka Prefectural Research Institute of Agriculture and Forestry	0.4635	0.3953	0.1411	Group2	0.0693586
Shizuzai17	Japan	Japanese var. sinensis	Landrace	Tea Research Center, Shizuoka Prefectural Research Institute of Agriculture and Forestry	0.9335	0.0003	0.0662	Group2	0.199029
Shizuzai20	Japan	Japanese var. sinensis	Landrace	Tea Research Center, Shizuoka Prefectural Research Institute of Agriculture and Forestry	0.5233	0.4588	0.0179	Group2	0.118932
Shizuzai25	Japan	Japanese var. sinensis	Landrace	Tea Research Center, Shizuoka Prefectural Research Institute of Agriculture and Forestry	0.9147	0.0006	0.0847	Group2	0.0926008
1ku7gou	Japan	Japanese var. sinensis	Landrace	Tea Research Center, Shizuoka Prefectural Research Institute of Agriculture and Forestry	0.8363	0.0003	0.1634	Group2	0.100103
1ku12gou	Japan	Japanese var. sinensis	Landrace	Tea Research Center, Shizuoka Prefectural Research Institute of Agriculture and Forestry	0.9981	0	0.0019	Group2	0.165858
Yamaguchiwase	Japan	Japanese var. sinensis	Landrace	Tea Research Center, Shizuoka Prefectural Research Institute of Agriculture and Forestry	0.9105	0.0002	0.0893	Group2	0.201015
Aoki2	Japan	Japanese var. sinensis	Landrace	Tea Research Center, Shizuoka Prefectural Research Institute of Agriculture and Forestry	0.7417	0.0004	0.2579	Group2	0.138791
Aoki3	Japan	Japanese var. sinensis	Landrace	Tea Research Center, Shizuoka Prefectural Research Institute of Agriculture and Forestry	0.8496	0.0003	0.1501	Group2	0.0892174
Ban5	Japan	Japanese var. sinensis	Landrace	Tea Research Center, Shizuoka Prefectural Research Institute of Agriculture and Forestry	0.9693	0.0003	0.0304	Group2	0.117829
Sagara1	Japan	Japanese var. sinensis	Landrace	Tea Research Center, Shizuoka Prefectural Research Institute of Agriculture and Forestry	0.1118	0.2167	0.6715	Group1	0.0959106
Ikawa2	Japan	Japanese var. sinensis	Landrace	Tea Research Center, Shizuoka Prefectural Research Institute of Agriculture and Forestry	0.2094	0.2103	0.5802	Group1	0.100029
Katonishiki	Japan	Japanese var. sinensis	Landrace	Tea Research Center, Shizuoka Prefectural Research Institute of Agriculture and Forestry	0.7359	0.0264	0.2377	Group2	0.0697264
Shizuinzatsu131	NA	Assam hybrids	Improved cultivar	Tea Research Center, Shizuoka Prefectural Research Institute of Agriculture and Forestry	0.1344	0.7462	0.1194	Group3	0.0917917
Shizu7126	Japan	Japanese var. sinensis	Landrace	Tea Research Center, Shizuoka Prefectural Research Institute of Agriculture and Forestry	0.9345	0.0003	0.0652	Group2	0.482127
Shizu7132	Japan	Japanese var. sinensis	Landrace	Tea Research Center, Shizuoka Prefectural Research Institute of Agriculture and Forestry	0.7114	0.0003	0.2883	Group2	0.213445
Z-1	Japan	Japanese var. sinensis	Landrace	Tea Research Center, Shizuoka Prefectural Research Institute of Agriculture and Forestry	0.7719	0.0003	0.2278	Group2	0.150706
Kyoken96	Japan	Japanese var. sinensis	Landrace	Tea Research Center, Shizuoka Prefectural Research Institute of Agriculture and Forestry	0.6887	0.141	0.1703	Group2	0.373492
Kyoken129	Japan	Japanese var. sinensis	Landrace	Tea Research Center, Shizuoka Prefectural Research Institute of Agriculture and Forestry	0.8084	0.0003	0.1913	Group2	0.135922
Kyoken283	Japan	Japanese var. sinensis	Landrace	Tea Research Center, Shizuoka Prefectural Research Institute of Agriculture and Forestry	0.4372	0.416	0.1467	Group2	0.258385
Kyoken328	Japan	Japanese var. sinensis	Landrace	Tea Research Center, Shizuoka Prefectural Research Institute of Agriculture and Forestry	0.9582	0.0003	0.0415	Group2	0.361062
Nara4	Japan	Japanese var. sinensis	Landrace	Tea Research Center, Shizuoka Prefectural Research Institute of Agriculture and Forestry	0.5389	0.4192	0.0419	Group2	0.556561
Jyaipuri	Taiwan	Exotic var. sinensis	Landrace	Tea Research Center, Shizuoka Prefectural Research Institute of Agriculture and Forestry	0.0688	0.1937	0.7374	Group1	0.300382
Kyan1	NA	Assam hybrids	Landrace	Tea Research Center, Shizuoka Prefectural Research Institute of Agriculture and Forestry	0.3232	0.1144	0.5623	Group1	0.183289
Kyan2	NA	Assam hybrids	Landrace	Tea Research Center, Shizuoka Prefectural Research Institute of Agriculture and Forestry	0.3578	0.0001	0.6421	Group1	0.206826
Tieguanyin1	China	Exotic var. sinensis	Landrace	Tea Research Center, Shizuoka Prefectural Research Institute of Agriculture and Forestry	0.1098	0.1629	0.7272	Group1	0.383422
Tieguanyin2	China	Exotic var. sinensis	Landrace	Tea Research Center, Shizuoka Prefectural Research Institute of Agriculture and Forestry	0.0009	0.2526	0.7465	Group1	0.484334
Ca3	China	Exotic var. sinensis	Landrace	Tea Research Center, Shizuoka Prefectural Research Institute of Agriculture and Forestry	0.2351	0	0.7649	Group1	0.0595763
Ca11	China	Exotic var. sinensis	Landrace	Tea Research Center, Shizuoka Prefectural Research Institute of Agriculture and Forestry	0.236	0.1917	0.5723	Group1	0.181156
Ca12	China	Exotic var. sinensis	Landrace	Tea Research Center, Shizuoka Prefectural Research Institute of Agriculture and Forestry	0.0014	0.2963	0.7023	Group1	0.404751
Cp-y3	China	Exotic var. sinensis	Landrace	Tea Research Center, Shizuoka Prefectural Research Institute of Agriculture and Forestry	0.0712	0.2347	0.6941	Group1	0.143351
Cp-y4	China	Exotic var. sinensis	Landrace	Tea Research Center, Shizuoka Prefectural Research Institute of Agriculture and Forestry	0.5225	0.0566	0.4209	Group2	0.211312
Cp-y5	China	Exotic var. sinensis	Landrace	Tea Research Center, Shizuoka Prefectural Research Institute of Agriculture and Forestry	0.1376	0.0955	0.7669	Group1	0.430568
Ck-y1	China	Exotic var. sinensis	Landrace	Tea Research Center, Shizuoka Prefectural Research Institute of Agriculture and Forestry	0.642	0.1576	0.2005	Group2	0.171962
Ck-y3	China	Exotic var. sinensis	Landrace	Tea Research Center, Shizuoka Prefectural Research Institute of Agriculture and Forestry	0.0885	0.0993	0.8123	Group1	0.171521
Ck-y4	China	Exotic var. sinensis	Landrace	Tea Research Center, Shizuoka Prefectural Research Institute of Agriculture and Forestry	0.5784	0.3409	0.0807	Group2	0.156222
Ck-y5	China	Exotic var. sinensis	Landrace	Tea Research Center, Shizuoka Prefectural Research Institute of Agriculture and Forestry	0.0971	0	0.9029	Group1	0.178141
Junshan-y1	China	Exotic var. sinensis	Landrace	Tea Research Center, Shizuoka Prefectural Research Institute of Agriculture and Forestry	0.1623	0.2342	0.6035	Group1	0.183142
Junshan-y2	China	Exotic var. sinensis	Landrace	Tea Research Center, Shizuoka Prefectural Research Institute of Agriculture and Forestry	0.219	0.0973	0.6837	Group1	0.164092
Junshan-y3	China	Exotic var. sinensis	Landrace	Tea Research Center, Shizuoka Prefectural Research Institute of Agriculture and Forestry	0.4602	0.3711	0.1687	Group2	0.421447
Junshan-y4	China	Exotic var. sinensis	Landrace	Tea Research Center, Shizuoka Prefectural Research Institute of Agriculture and Forestry	0.3766	0.5392	0.0842	Group3	0.220506
Junshan-y5	China	Exotic var. sinensis	Landrace	Tea Research Center, Shizuoka Prefectural Research Institute of Agriculture and Forestry	0.0886	0.1277	0.7837	Group1	0.230288
Wuyuan-y3	China	Exotic var. sinensis	Landrace	Tea Research Center, Shizuoka Prefectural Research Institute of Agriculture and Forestry	0.0264	0.9729	0.0007	Group3	0.19263
Wuyuan-y4	China	Exotic var. sinensis	Landrace	Tea Research Center, Shizuoka Prefectural Research Institute of Agriculture and Forestry	0.2459	0.0001	0.7541	Group1	0.165196
Wuyuan-y5	China	Exotic var. sinensis	Landrace	Tea Research Center, Shizuoka Prefectural Research Institute of Agriculture and Forestry	0.0871	0.1519	0.761	Group1	0.202412
Cy-y1	China	Exotic var. sinensis	Landrace	Tea Research Center, Shizuoka Prefectural Research Institute of Agriculture and Forestry	0.0734	0.2459	0.6807	Group1	0.131362
Cy-y3	China	Exotic var. sinensis	Landrace	Tea Research Center, Shizuoka Prefectural Research Institute of Agriculture and Forestry	0.0002	0.298	0.7018	Group1	0.304869
Cy-y5	China	Exotic var. sinensis	Landrace	Tea Research Center, Shizuoka Prefectural Research Institute of Agriculture and Forestry	0.1105	0.2102	0.6792	Group1	0.24088
Neisyu-y2	China	Exotic var. sinensis	Landrace	Tea Research Center, Shizuoka Prefectural Research Institute of Agriculture and Forestry	0.0002	0.2947	0.7051	Group1	0.177626
Neisyu-y3	China	Exotic var. sinensis	Landrace	Tea Research Center, Shizuoka Prefectural Research Institute of Agriculture and Forestry	0.001	0.3469	0.6521	Group1	0.116578
Neisyu-y5	China	Exotic var. sinensis	Landrace	Tea Research Center, Shizuoka Prefectural Research Institute of Agriculture and Forestry	0.869	0.0003	0.1307	Group2	0.187776
Hakushin-y1	China	Exotic var. sinensis	Landrace	Tea Research Center, Shizuoka Prefectural Research Institute of Agriculture and Forestry	0.8315	0.0002	0.1683	Group2	0.178655
Hakushin-y2	China	Exotic var. sinensis	Landrace	Tea Research Center, Shizuoka Prefectural Research Institute of Agriculture and Forestry	0.8121	0.0003	0.1876	Group2	0.209032
Hakushin-y5	China	Exotic var. sinensis	Landrace	Tea Research Center, Shizuoka Prefectural Research Institute of Agriculture and Forestry	0.9316	0	0.0684	Group2	0.229847
Ch3	China	Exotic var. sinensis	Landrace	Tea Research Center, Shizuoka Prefectural Research Institute of Agriculture and Forestry	0.0002	0.4109	0.5889	Group1	0.251545
At-y1	NA	Assam hybrids	Landrace	Tea Research Center, Shizuoka Prefectural Research Institute of Agriculture and Forestry	0.7918	0.0003	0.2079	Group2	0.207708
At-y3	NA	Assam hybrids	Landrace	Tea Research Center, Shizuoka Prefectural Research Institute of Agriculture and Forestry	0.8352	0.0006	0.1642	Group2	0.116726
At-y5	NA	Assam hybrids	Landrace	Tea Research Center, Shizuoka Prefectural Research Institute of Agriculture and Forestry	0.8278	0.0008	0.1714	Group2	0.257576
At-y7	NA	Assam hybrids	Landrace	Tea Research Center, Shizuoka Prefectural Research Institute of Agriculture and Forestry	0.7977	0.0003	0.202	Group2	0.157326
At-y8	NA	Assam hybrids	Landrace	Tea Research Center, Shizuoka Prefectural Research Institute of Agriculture and Forestry	0.7838	0.0003	0.2159	Group2	0.119226
At-y10	NA	Assam hybrids	Landrace	Tea Research Center, Shizuoka Prefectural Research Institute of Agriculture and Forestry	0.0682	0.9209	0.0109	Group3	0.145484
Indo-y3	NA	Assam hybrids	Landrace	Tea Research Center, Shizuoka Prefectural Research Institute of Agriculture and Forestry	0.4134	0.4727	0.1139	Group3	0.114887
Indo-y5	NA	Assam hybrids	Landrace	Tea Research Center, Shizuoka Prefectural Research Institute of Agriculture and Forestry	0.3777	0.5942	0.0281	Group3	0.256914
Iram-y2	NA	Assam hybrids	Landrace	Tea Research Center, Shizuoka Prefectural Research Institute of Agriculture and Forestry	0.7994	0.0003	0.2003	Group2	0.141954
Iram-y4	NA	Assam hybrids	Landrace	Tea Research Center, Shizuoka Prefectural Research Institute of Agriculture and Forestry	0.7787	0.0003	0.221	Group2	0.133127
Iram-y5	NA	Assam hybrids	Landrace	Tea Research Center, Shizuoka Prefectural Research Institute of Agriculture and Forestry	0	1	0	Group3	0.111945
Iram-y7	NA	Assam hybrids	Landrace	Tea Research Center, Shizuoka Prefectural Research Institute of Agriculture and Forestry	0.3054	0.6842	0.0104	Group3	0.109518
Iram-y10	NA	Assam hybrids	Landrace	Tea Research Center, Shizuoka Prefectural Research Institute of Agriculture and Forestry	0.3164	0.5718	0.1118	Group3	0.140262
Taiwanyamatya4	Taiwan	Exotic var. sinensis	Landrace	Tea Research Center, Shizuoka Prefectural Research Institute of Agriculture and Forestry	0.195	0.8038	0.0012	Group3	0.0862754
Taiwanyamatya5	Taiwan	Exotic var. sinensis	Landrace	Tea Research Center, Shizuoka Prefectural Research Institute of Agriculture and Forestry	0.0012	0.9983	0.0005	Group3	0.121948
Taiwanyamatya6	Taiwan	Exotic var. sinensis	Landrace	Tea Research Center, Shizuoka Prefectural Research Institute of Agriculture and Forestry	0	0.9995	0.0005	Group3	0.132833
Bush	China	Exotic var. sinensis	Landrace	Tea Research Center, Shizuoka Prefectural Research Institute of Agriculture and Forestry	0.4627	0.4508	0.0865	Group2	0.168138
Akame Shin Ti Kuan yin	China	Exotic var. sinensis	Landrace	Tea Research Center, Shizuoka Prefectural Research Institute of Agriculture and Forestry	0.7841	0.1712	0.0447	Group2	0.138864
Ching Shin Ti Kuan yin	China	Exotic var. sinensis	Landrace	Tea Research Center, Shizuoka Prefectural Research Institute of Agriculture and Forestry	0.3453	0.5088	0.1459	Group3	0.395852
Yunnan large leaf	China	Exotic var. sinensis	Landrace	Tea Research Center, Shizuoka Prefectural Research Institute of Agriculture and Forestry	0.0007	0.998	0.0013	Group3	0.191453
Ching Shin Taipan	China	Exotic var. sinensis	Improved cultivar	Tea Research Center, Shizuoka Prefectural Research Institute of Agriculture and Forestry	0.2633	0.6642	0.0725	Group3	0.214622
Ching Shin oolong	China	Exotic var. sinensis	Improved cultivar	Tea Research Center, Shizuoka Prefectural Research Institute of Agriculture and Forestry	0.2728	0.6778	0.0494	Group3	0.0704619
Atami1	Japan	Japanese var. sinensis	Landrace	Botanical research gardens of ICHIMURA foundation for new technology	0.941	0.0003	0.0587	Group2	0.199397
Atami2	Japan	Japanese var. sinensis	Landrace	Botanical research gardens of ICHIMURA foundation for new technology	0.979	0.0003	0.0207	Group2	0.121948
Atami3	Japan	Japanese var. sinensis	Landrace	Botanical research gardens of ICHIMURA foundation for new technology	0.8291	0.0003	0.1706	Group2	0.137908
Atami4	Japan	Japanese var. sinensis	Landrace	Botanical research gardens of ICHIMURA foundation for new technology	0.9154	0.0003	0.0843	Group2	0.0956164
Atami5	Japan	Japanese var. sinensis	Landrace	Botanical research gardens of ICHIMURA foundation for new technology	0.9991	0.0003	0.0006	Group2	0.484554
Atami7	Japan	Japanese var. sinensis	Landrace	Botanical research gardens of ICHIMURA foundation for new technology	0.9561	0.0003	0.0436	Group2	0.30965
Atami8	Japan	Japanese var. sinensis	Landrace	Botanical research gardens of ICHIMURA foundation for new technology	0.1376	0.8121	0.0503	Group3	0.144748
Atami9	Japan	Japanese var. sinensis	Landrace	Botanical research gardens of ICHIMURA foundation for new technology	0.2801	0.7095	0.0104	Group3	0.183069
Atami10	Japan	Japanese var. sinensis	Landrace	Botanical research gardens of ICHIMURA foundation for new technology	0.6379	0.2987	0.0634	Group2	0.199544
Atami11	Japan	Japanese var. sinensis	Landrace	Botanical research gardens of ICHIMURA foundation for new technology	0.8994	0.0003	0.1003	Group2	0.401294
Atami12	Japan	Japanese var. sinensis	Landrace	Botanical research gardens of ICHIMURA foundation for new technology	0.4139	0.3875	0.1985	Group2	0.368049
Atami13	Japan	Japanese var. sinensis	Landrace	Botanical research gardens of ICHIMURA foundation for new technology	0.9186	0.0003	0.0811	Group2	0.0769344
Atami14	Japan	Japanese var. sinensis	Landrace	Botanical research gardens of ICHIMURA foundation for new technology	0.511	0.4659	0.0231	Group2	0.124228
Atami15	Japan	Japanese var. sinensis	Landrace	Botanical research gardens of ICHIMURA foundation for new technology	0.9101	0.0004	0.0895	Group2	0.0861283
