# Supplementary material for: Analyses of single nucleotide polymorphisms identified by ddRAD-seq reveal genetic structure of tea germplasm and Japanese landraces for tea breeding
Source: PLoS One. 2019 Aug 8;14(8):e0220981. doi: 10.1371/journal.pone.0220981 (PMC6687169; doi:10.1371/journal.pone.0220981)
Supplement: S2 Table — (XLSX) [file pone.0220981.s002.xlsx]

## Sheet: S2 Table
S2 Table The List of Japanese var. sinensis in this study
Accessions	Status	Parents	Regional origin
Yabukita	Landrace	NA	Shizuoka
Makinoharawase	Landrace	NA	Shizuoka
Sayamamidori	Landrace	NA	Uji
Asatsuyu	Landrace	NA	Uji
Okumusashi	Improved cultivar	Sayamamidori ×Yamatomidori	NA
Hatsumidori	Landrace	NA	Mie
Yaeho	Landrace	NA	Shizuoka
Natsumidori	Landrace	NA	Shizuoka
Yamatomidori	Landrace	NA	Nara
Meiryoku	Improved cultivar	Yabukita ×Z-1	NA
Okuyutaka	Improved cultivar	Yutakamidori ×F1NN8 (Tamamidori×S6)	NA
Toyoka	Improved cultivar	Sayamamidori ×Yabukita	NA
Okumidori	Improved cultivar	Yabukita ×Shizuzai16	NA
Sayamakaori	Improved cultivar	Selection of Yabukita natural seedlings	NA
Kanayamidori	Improved cultivar	S6 ×Yabukita	NA
Minamisayaka	Improved cultivar	Miya A-6 (Takachiho ×Miya F1 9-4-48) ×F1NN8	NA
Minamikaori	Improved cultivar	Yabukita ×Miya A11	NA
Minekaori	Improved cultivar	Yabukita ×Unkai	NA
Shunmei	Improved cultivar	Yutakamidori ×F1NN8	NA
Fukumidori	Improved cultivar	Yabukita ×23F1107 (Sayamamidori×Yabukita)	NA
Tsuyuhikari	Improved cultivar	Shizu7132 ×Asatsuyu	NA
Koshun	Improved cultivar	Kurasawa ×Kanayamidori	NA
Marishi	Landrace	NA	Shizuoka
Harumidori	Improved cultivar	Kanayamidori×Yabukita	NA
Fushun	Improved cultivar	Z-1×Kanayamidori	NA
Yamakai	Improved cultivar	Selection of Yabukita natural seedlings	NA
Yutakamidori	Improved cultivar	Selection of Asatsuyu natural seedlings	NA
Fujimidori	Improved cultivar	Unknown	NA
Surugawase	Improved cultivar	Selection of Yabukita natural seedlings	NA
Saemidori	Improved cultivar	Yabukita×Asatsuyu	NA
Yamanoibuki	Improved cultivar	Selection of Yabukita natural seedlings	NA
Sawamizuka	Improved cultivar	Yabukita×Fujimidori	NA
Okuhikari	Improved cultivar	Yabukita×ShizuCy225	NA
Ooiwase	Improved cultivar	Yaeho×Yabukita	NA
Kurasawa	Improved cultivar	Selection of Yabukita natural seedlings	NA
Ujihikari	Landrace	NA	Uji
Himemidori	Landrace	NA	Fukuoka
Kyoumidori	Landrace	NA	Uji
Asagiri	Landrace	NA	Uji
Inaguchi	Improved cultivar	Selection of Yabukita natural seedlings	NA
Samidori	Landrace	NA	Uji
Ujimidori	Landrace	NA	Uji
Komakage	Landrace	NA	Uji
Gokou	Landrace	NA	Uji
Asahi	Landrace	NA	Uji
Unkai	Improved cultivar	Takachiho×Miya F1 9-4-48	NA
Takachiho	Landrace	NA	Miyazaki
Tamamidori	Landrace	NA	Uji
Benitsukuba	Landrace	NA	Ibaraki
Tohokutyazyu	Landrace	NA	Tohoku
Abe1	Landrace	NA	Shizuoka
Sugiyamayaeho	Landrace	NA	Shizuoka
Kyouryokutachiboku	Landrace	NA	Shizuoka
Koyakita	Landrace	NA	Uji
Yagiwase	Landrace	NA	Unknown
Rokuhei	Landrace	NA	Unknown
Kanookute	Landrace	NA	Unknown
Sugimurawase	Landrace	NA	Unknown
Sugimuraokute	Landrace	NA	Unknown
Takizawawase	Landrace	NA	Unknown
Shizuzai14	Landrace	NA	Shizuoka
Shizuzai16	Landrace	NA	Shizuoka
Shizuzai17	Landrace	NA	Shizuoka
Shizuzai20	Landrace	NA	Shizuoka
Shizuzai25	Landrace	NA	Shizuoka
1ku7gou	Landrace	NA	Uji
1ku12gou	Landrace	NA	Unknown
Yamaguchiwase	Landrace	NA	Unknown
Aoki2	Landrace	NA	Unknown
Aoki3	Landrace	NA	Unknown
Ban5	Landrace	NA	Unknown
Sagara1	Landrace	NA	Shizuoka
Ikawa2	Landrace	NA	Shizuoka
Katonishiki	Landrace	NA	Uji
Shizu7126	Improved cultivar	NA	NA
Shizu7132	Improved cultivar	NA	NA
Z-1	Landrace	NA	Uji
Kyoken96	Landrace	NA	Uji
Kyoken129	Landrace	NA	Uji
Kyoken283	Landrace	NA	Uji
Kyoken328	Landrace	NA	Uji
Nara4	Landrace	NA	Nara
Atami1	Landrace	NA	Shizuoka
Atami2	Landrace	NA	Shizuoka
Atami3	Landrace	NA	Shizuoka
Atami4	Landrace	NA	Shizuoka
Atami5	Landrace	NA	Shizuoka
Atami7	Landrace	NA	Shizuoka
Atami8	Landrace	NA	Shizuoka
Atami9	Landrace	NA	Shizuoka
Atami10	Landrace	NA	Shizuoka
Atami11	Landrace	NA	Shizuoka
Atami12	Landrace	NA	Shizuoka
Atami13	Landrace	NA	Shizuoka
Atami14	Landrace	NA	Shizuoka
Atami15	Landrace	NA	Shizuoka
